# Supplementary material for: GPS Coordinates for Modelling Correlated Herd Effects in Genomic Prediction Models Applied to Hanwoo Beef Cattle
Source: Animals (Basel). 2021 Jul 9;11(7):2050. doi: 10.3390/ani11072050 (PMC8300180; doi:10.3390/ani11072050)
Supplement: Supplementary file 1 [file animals-11-02050-s001.zip]

Archive with 1 entries (1 files):
- animals-1246779-supplementary.pdf
